# Supplementary material for: FlbD: A Regulator of Hyphal Growth, Stress Resistance, Pathogenicity, and Chlamydospore Production in the Nematode-Trapping Fungus Arthrobotrys flagrans
Source: Microorganisms. 2025 Aug 7;13(8):1847. doi: 10.3390/microorganisms13081847 (PMC12388469; doi:10.3390/microorganisms13081847)
Supplement: Supplementary file 1 [file microorganisms-13-01847-s001.zip]

Archive with 1 entries (1 files):
- microorganisms-3752216-supplementary.pdf
